# Supplementary material for: Development of an SNP Assay for Marker-Assisted Selection of Soil-Borne Rhizoctonia solani AG-2-2-IIIB Resistance in Sugar Beet
Source: Biology (Basel). 2021 Dec 29;11(1):49. doi: 10.3390/biology11010049 (PMC8772932; doi:10.3390/biology11010049)
Supplement: Supplementary file 1 [file biology-11-00049-s001.zip]

Archive with 1 entries (1 files):
- biology-1511339-supplementary.pdf
